# Supplementary material for: Characterization of Argonaute Nuclease from Mesophilic Bacterium Chroococcidiopsis
Source: Int J Mol Sci. 2025 Jan 27;26(3):1085. doi: 10.3390/ijms26031085 (PMC11817465; doi:10.3390/ijms26031085)
Supplement: Supplementary file 1 [file ijms-26-01085-s001.zip]

Archive with 1 entries (1 files):
- ijms-3406206-supplementary.pdf
